# Supplementary material for: SARS-CoV-2 viral dynamics in non-human primates
Source: PLoS Comput Biol. 2021 Mar 17;17(3):e1008785. doi: 10.1371/journal.pcbi.1008785 (PMC8007039; doi:10.1371/journal.pcbi.1008785)
Supplement: S2 Text — (TXT) [file pcbi.1008785.s002.txt]

[LONGITUDINAL]
input ={bet,delta,V0,mu,p,g,b_bet,b_delta,b_p,k,c,T0T,T0N}

EQUATION:
odeType = stiff


t0 = 0

VN = 6.2
VT = 1.3

beta = 10^(bet)
bet2 = bet + b_bet
beta2 = 10^(bet2)

delta2 = delta*exp(b_delta)

p2 = p*exp(b_p)

TC_T_0 = T0T
TC_N_0 = T0N

IC1_T_0 = 0
IC2_T_0 = 0

IC1_N_0 = 0
IC2_N_0 = 0

VI_T_0= 10^(V0)*9*mu
VNI_T_0= 10^(V0)*9*(1-mu)

VI_N_0= 10^(V0)*mu
VNI_N_0= 10^(V0)*(1-mu)

ddt_TC_N = -beta*TC_N*VI_N
ddt_IC1_N = beta*VI_N*TC_N- k*IC1_N
ddt_IC2_N = k*IC1_N - delta*IC2_N
ddt_VI_N = p*IC2_N*mu - c*VI_N + g*VI_T - g*VI_N
ddt_VNI_N = p*IC2_N*(1-mu) - c*VNI_N + g*VNI_T - g*VNI_N

ddt_TC_T = -beta2*TC_T*VI_T
ddt_IC1_T = beta2*VI_T*TC_T- k*IC1_T
ddt_IC2_T = k*IC1_T - delta2*IC2_T
ddt_VI_T = p2*IC2_T*mu - c*VI_T - g*VI_T + g*VI_N
ddt_VNI_T = p2*IC2_T*(1-mu) - c*VNI_T - g*VNI_T + g*VNI_N


LVL_N=max(log10((VI_N+VNI_N)/VN),-5)
LVL_T=max(log10((VI_T+VNI_T)/VT),-5)


OUTPUT:
output = {LVL_N,LVL_T}
