# Supplementary material for: SARS-CoV-2 viral dynamics in non-human primates
Source: PLoS Comput Biol. 2021 Mar 17;17(3):e1008785. doi: 10.1371/journal.pcbi.1008785 (PMC8007039; doi:10.1371/journal.pcbi.1008785)
Supplement: S1 Data — (TXT) [file pcbi.1008785.s007.txt]

ID	time	VL	LVL	YTYPE	NOCC	CENS	LIMIT	GRP	GRP2	C_HCQ_D2inf	C_HCQ_D7inf	MEAN_C_HCQ	T_st	STD
CFL069	1	72903845.05	7.862750434	naso	1	0	.	HCQ lo D5	3	0	0.094	0.05425	5	THE2009
CFL069	2	31495396.17	7.498247076	naso	1	0	.	HCQ lo D5	3	0	0.094	0.05425	5	THE2009
CFL069	4	1080302.81	6.033545506	naso	1	0	.	HCQ lo D5	3	0	0.094	0.05425	5	THE2009
CFL069	5	477611.0321	5.67907435	naso	1	0	.	HCQ lo D5	3	0	0.094	0.05425	5	THE2009
CFL069	7	8514	3.930133646	naso	1	1	2.257678575	HCQ lo D5	3	0	0.094	0.05425	5	THE2009
CFL069	9	181	2.257678575	naso	1	1	.	HCQ lo D5	3	0	0.094	0.05425	5	THE2009
CFL069	1	659407287.2	8.819153742	trachea	2	0	.	HCQ lo D5	3	0	0.094	0.05425	5	THE2009
CFL069	2	88455.23995	4.946723565	trachea	2	0	.	HCQ lo D5	3	0	0.094	0.05425	5	THE2009
CFL069	3	15885.33983	4.20099651	trachea	2	0	.	HCQ lo D5	3	0	0.094	0.05425	5	THE2009
CFL069	5	16008.12908	4.204340578	trachea	2	0	.	HCQ lo D5	3	0	0.094	0.05425	5	THE2009
CFL069	7	8514	3.930133646	trachea	2	1	2.257678575	HCQ lo D5	3	0	0.094	0.05425	5	THE2009
CFL069	9	181	2.257678575	trachea	2	1	.	HCQ lo D5	3	0	0.094	0.05425	5	THE2009
CFL072	1	18231327.07	7.260818282	naso	1	0	.	HCQ lo D1	2	0.016	0.064	0.056	1	THE2009
CFL072	2	22617894.43	7.354452173	naso	1	0	.	HCQ lo D1	2	0.016	0.064	0.056	1	THE2009
CFL072	4	11398039.67	7.056830164	naso	1	0	.	HCQ lo D1	2	0.016	0.064	0.056	1	THE2009
CFL072	5	2481445.819	6.394704797	naso	1	0	.	HCQ lo D1	2	0.016	0.064	0.056	1	THE2009
CFL072	7	20959.5976	4.32138294	naso	1	0	.	HCQ lo D1	2	0.016	0.064	0.056	1	THE2009
CFL072	9	181	2.257678575	naso	1	1	.	HCQ lo D1	2	0.016	0.064	0.056	1	THE2009
CFL072	1	36457287.94	7.561784358	trachea	2	0	.	HCQ lo D1	2	0.016	0.064	0.056	1	THE2009
CFL072	2	8376593.949	6.923067464	trachea	2	0	.	HCQ lo D1	2	0.016	0.064	0.056	1	THE2009
CFL072	3	337746.8535	5.528591312	trachea	2	0	.	HCQ lo D1	2	0.016	0.064	0.056	1	THE2009
CFL072	5	147038.824	5.167432021	trachea	2	0	.	HCQ lo D1	2	0.016	0.064	0.056	1	THE2009
CFL072	7	8514	3.930133646	trachea	2	1	2.257678575	HCQ lo D1	2	0.016	0.064	0.056	1	THE2009
CFL072	9	181	2.257678575	trachea	2	1	.	HCQ lo D1	2	0.016	0.064	0.056	1	THE2009
CFL074	1	480891360	8.682046974	naso	1	0	.	CTRL	1	0	0	0	0	THE2009
CFL074	2	976565067.8	8.989701185	naso	1	0	.	CTRL	1	0	0	0	0	THE2009
CFL074	4	8506591.911	6.929755599	naso	1	0	.	CTRL	1	0	0	0	0	THE2009
CFL074	5	102390.7791	5.010260848	naso	1	0	.	CTRL	1	0	0	0	0	THE2009
CFL074	7	37629.81397	4.575532071	naso	1	0	.	CTRL	1	0	0	0	0	THE2009
CFL074	9	25020.52932	4.398296493	naso	1	0	.	CTRL	1	0	0	0	0	THE2009
CFL074	1	605855423.1	8.782369	trachea	2	0	.	CTRL	1	0	0	0	0	THE2009
CFL074	2	43857308.78	7.642041979	trachea	2	0	.	CTRL	1	0	0	0	0	THE2009
CFL074	3	685875.8679	5.836245523	trachea	2	0	.	CTRL	1	0	0	0	0	THE2009
CFL074	5	367600.467	5.565376054	trachea	2	0	.	CTRL	1	0	0	0	0	THE2009
CFL074	7	8514	3.930133646	trachea	2	1	2.257678575	CTRL	1	0	0	0	0	THE2009
CFL074	9	181	2.257678575	trachea	2	1	.	CTRL	1	0	0	0	0	THE2009
CFL098	1	1087722546	9.036518131	naso	1	0	.	HCQ lo D1	2	0.016	0.011	0.01175	1	THE2009
CFL098	2	48474669.44	7.685514856	naso	1	0	.	HCQ lo D1	2	0.016	0.011	0.01175	1	THE2009
CFL098	4	54877.12861	4.739391379	naso	1	0	.	HCQ lo D1	2	0.016	0.011	0.01175	1	THE2009
CFL098	5	601722.6716	5.779396375	naso	1	0	.	HCQ lo D1	2	0.016	0.011	0.01175	1	THE2009
CFL098	7	71300.02377	4.853089675	naso	1	0	.	HCQ lo D1	2	0.016	0.011	0.01175	1	THE2009
CFL098	9	181	2.257678575	naso	1	1	.	HCQ lo D1	2	0.016	0.011	0.01175	1	THE2009
CFL098	1	163635498.1	8.213877523	trachea	2	0	.	HCQ lo D1	2	0.016	0.011	0.01175	1	THE2009
CFL098	2	9117005.281	6.959852206	trachea	2	0	.	HCQ lo D1	2	0.016	0.011	0.01175	1	THE2009
CFL098	3	4848849.119	6.68563867	trachea	2	0	.	HCQ lo D1	2	0.016	0.011	0.01175	1	THE2009
CFL098	5	23525.77576	4.371543953	trachea	2	0	.	HCQ lo D1	2	0.016	0.011	0.01175	1	THE2009
CFL098	7	8514	3.930133646	trachea	2	1	2.257678575	HCQ lo D1	2	0.016	0.011	0.01175	1	THE2009
CFL098	9	181	2.257678575	trachea	2	1	.	HCQ lo D1	2	0.016	0.011	0.01175	1	THE2009
CFL103	1	5788315.878	6.762552223	naso	1	0	.	CTRL	1	0	0	0	0	THE2009
CFL103	2	13092524.02	7.117023379	naso	1	0	.	CTRL	1	0	0	0	0	THE2009
CFL103	4	850901.7426	5.929879413	naso	1	0	.	CTRL	1	0	0	0	0	THE2009
CFL103	5	1000241.411	6.000104831	naso	1	0	.	CTRL	1	0	0	0	0	THE2009
CFL103	7	977400.6607	5.990072628	naso	1	0	.	CTRL	1	0	0	0	0	THE2009
CFL103	9	37920.68194	4.578876139	naso	1	0	.	CTRL	1	0	0	0	0	THE2009
CFL103	1	11845421.03	7.073550502	trachea	2	0	.	CTRL	1	0	0	0	0	THE2009
CFL103	2	4386981.398	6.642165793	trachea	2	0	.	CTRL	1	0	0	0	0	THE2009
CFL103	3	8514	3.930133646	trachea	2	1	2.257678575	CTRL	1	0	0	0	0	THE2009
CFL103	5	340357.5426	5.531935379	trachea	2	0	.	CTRL	1	0	0	0	0	THE2009
CFL103	7	204751.4206	5.311226924	trachea	2	0	.	CTRL	1	0	0	0	0	THE2009
CFL103	9	181	2.257678575	trachea	2	1	.	CTRL	1	0	0	0	0	THE2009
CFL106	1	56111533.62	7.749052139	naso	1	0	.	CTRL	1	0	0	0	0	THE2009
CFL106	2	255760480.1	8.407833438	naso	1	0	.	CTRL	1	0	0	0	0	THE2009
CFL106	4	445633.4089	5.648977742	naso	1	0	.	CTRL	1	0	0	0	0	THE2009
CFL106	5	186680.1381	5.271098113	naso	1	0	.	CTRL	1	0	0	0	0	THE2009
CFL106	7	25408.8277	4.404984628	naso	1	0	.	CTRL	1	0	0	0	0	THE2009
CFL106	9	181	2.257678575	naso	1	1	.	CTRL	1	0	0	0	0	THE2009
CFL106	1	361673323	8.558316476	trachea	2	0	.	CTRL	1	0	0	0	0	THE2009
CFL106	2	17010680	7.230721675	trachea	2	0	.	CTRL	1	0	0	0	0	THE2009
CFL106	3	8514	3.930133646	trachea	2	1	2.257678575	CTRL	1	0	0	0	0	THE2009
CFL106	5	103182.2313	5.013604915	trachea	2	0	.	CTRL	1	0	0	0	0	THE2009
CFL106	7	21950.648	4.341447345	trachea	2	0	.	CTRL	1	0	0	0	0	THE2009
CFL106	9	12512.10606	4.097330417	trachea	2	0	.	CTRL	1	0	0	0	0	THE2009
CGA035	1	20013.29216	4.301318535	naso	1	0	.	CTRL	1	0	0	0	0	THE2011
CGA035	2	712796.9953	5.85296586	naso	1	0	.	CTRL	1	0	0	0	0	THE2011
CGA035	3	12598041.71	7.100303042	naso	1	0	.	CTRL	1	0	0	0	0	THE2011
CGA035	4	69078350.98	7.839341962	naso	1	0	.	CTRL	1	0	0	0	0	THE2011
CGA035	5	8514	3.930133646	naso	1	1	2.257678575	CTRL	1	0	0	0	0	THE2011
CGA035	7	296307.1724	5.471742164	naso	1	0	.	CTRL	1	0	0	0	0	THE2011
CGA035	9	181	2.257678575	naso	1	1	.	CTRL	1	0	0	0	0	THE2011
CGA035	1	5196791.323	6.715735278	trachea	2	0	.	CTRL	1	0	0	0	0	THE2011
CGA035	2	83742061.81	7.922943649	trachea	2	0	.	CTRL	1	0	0	0	0	THE2011
CGA035	3	1131383.683	6.053609911	trachea	2	0	.	CTRL	1	0	0	0	0	THE2011
CGA035	4	691177.4972	5.83958959	trachea	2	0	.	CTRL	1	0	0	0	0	THE2011
CGA035	5	8514	3.930133646	trachea	2	1	2.257678575	CTRL	1	0	0	0	0	THE2011
CGA035	7	204751.4206	5.311226924	trachea	2	0	.	CTRL	1	0	0	0	0	THE2011
CGA035	9	181	2.257678575	trachea	2	1	.	CTRL	1	0	0	0	0	THE2011
CGA054	1	87028998.73	7.939663987	naso	1	0	.	HCQ hi	5	0.169	0.997	0.4175	1	THE2011
CGA054	2	50766738.28	7.705579261	naso	1	0	.	HCQ hi	5	0.169	0.997	0.4175	1	THE2011
CGA054	3	317297995.7	8.501467329	naso	1	0	.	HCQ hi	5	0.169	0.997	0.4175	1	THE2011
CGA054	4	74035253.75	7.869438569	naso	1	0	.	HCQ hi	5	0.169	0.997	0.4175	1	THE2011
CGA054	5	5878145.858	6.769240358	naso	1	0	.	HCQ hi	5	0.169	0.997	0.4175	1	THE2011
CGA054	7	373305.3289	5.572064189	naso	1	0	.	HCQ hi	5	0.169	0.997	0.4175	1	THE2011
CGA054	9	13936.29601	4.144147362	naso	1	0	.	HCQ hi	5	0.169	0.997	0.4175	1	THE2011
CGA054	1	1768340.227	6.247565827	trachea	2	0	.	HCQ hi	5	0.169	0.997	0.4175	1	THE2011
CGA054	2	96191537.1	7.983136865	trachea	2	0	.	HCQ hi	5	0.169	0.997	0.4175	1	THE2011
CGA054	3	175377603.2	8.24397413	trachea	2	0	.	HCQ hi	5	0.169	0.997	0.4175	1	THE2011
CGA054	4	5000517.374	6.699014941	trachea	2	0	.	HCQ hi	5	0.169	0.997	0.4175	1	THE2011
CGA054	5	19859.78158	4.297974468	trachea	2	0	.	HCQ hi	5	0.169	0.997	0.4175	1	THE2011
CGA054	7	181	2.257678575	trachea	2	1	.	HCQ hi	5	0.169	0.997	0.4175	1	THE2011
CGA054	9	8514	3.930133646	trachea	2	1	2.257678575	HCQ hi	5	0.169	0.997	0.4175	1	THE2011
CGB048	1	1782009.004	6.250909894	naso	1	0	.	CTRL	1	0	0	0	0	THE2011
CGB048	2	39106.81157	4.592252409	naso	1	0	.	CTRL	1	0	0	0	0	THE2011
CGB048	3	2639109.057	6.421457337	naso	1	0	.	CTRL	1	0	0	0	0	THE2011
CGB048	4	1575450.687	6.197404814	naso	1	0	.	CTRL	1	0	0	0	0	THE2011
CGB048	5	459572.4776	5.662354012	naso	1	0	.	CTRL	1	0	0	0	0	THE2011
CGB048	7	723859.0281	5.859653995	naso	1	0	.	CTRL	1	0	0	0	0	THE2011
CGB048	9	8514	3.930133646	naso	1	1	2.257678575	CTRL	1	0	0	0	0	THE2011
CGB048	1	19389688.07	7.287570822	trachea	2	0	.	CTRL	1	0	0	0	0	THE2011
CGB048	2	793252341.2	8.899411363	trachea	2	0	.	CTRL	1	0	0	0	0	THE2011
CGB048	3	12793553.12	7.106991177	trachea	2	0	.	CTRL	1	0	0	0	0	THE2011
CGB048	4	1425384.186	6.153931936	trachea	2	0	.	CTRL	1	0	0	0	0	THE2011
CGB048	5	42237.00197	4.625693084	trachea	2	0	.	CTRL	1	0	0	0	0	THE2011
CGB048	7	84461.57193	4.92665916	trachea	2	0	.	CTRL	1	0	0	0	0	THE2011
CGB048	9	8514	3.930133646	trachea	2	1	2.257678575	CTRL	1	0	0	0	0	THE2011
CGB060	1	8772671.534	6.943131869	naso	1	0	.	HCQ lo D1	2	0.01	0.048	0.036	1	THE2009
CGB060	2	7071279.092	6.849497978	naso	1	0	.	HCQ lo D1	2	0.01	0.048	0.036	1	THE2009
CGB060	4	527894.6096	5.722547227	naso	1	0	.	HCQ lo D1	2	0.01	0.048	0.036	1	THE2009
CGB060	5	36208.60004	4.558811734	naso	1	0	.	HCQ lo D1	2	0.01	0.048	0.036	1	THE2009
CGB060	7	20798.82845	4.318038873	naso	1	0	.	HCQ lo D1	2	0.01	0.048	0.036	1	THE2009
CGB060	9	8514	3.930133646	naso	1	1	2.257678575	HCQ lo D1	2	0.01	0.048	0.036	1	THE2009
CGB060	1	3563493.493	6.55187597	trachea	2	0	.	HCQ lo D1	2	0.01	0.048	0.036	1	THE2009
CGB060	2	16008.12908	4.204340578	trachea	2	0	.	HCQ lo D1	2	0.01	0.048	0.036	1	THE2009
CGB060	3	122229.0399	5.0871744	trachea	2	0	.	HCQ lo D1	2	0.01	0.048	0.036	1	THE2009
CGB060	5	18246.92661	4.261189725	trachea	2	0	.	HCQ lo D1	2	0.01	0.048	0.036	1	THE2009
CGB060	7	8514	3.930133646	trachea	2	1	2.257678575	HCQ lo D1	2	0.01	0.048	0.036	1	THE2009
CGB060	9	181	2.257678575	trachea	2	1	.	HCQ lo D1	2	0.01	0.048	0.036	1	THE2009
CGB063	1	181	2.257678575	naso	1	1	.	Prophylaxis	4	NA	0.084	0.1035	-7	THE2011
CGB063	2	26383567.73	7.421333523	naso	1	0	.	Prophylaxis	4	NA	0.084	0.1035	-7	THE2011
CGB063	3	31495396.17	7.498247076	naso	1	0	.	Prophylaxis	4	NA	0.084	0.1035	-7	THE2011
CGB063	4	552855.4975	5.742611632	naso	1	0	.	Prophylaxis	4	NA	0.084	0.1035	-7	THE2011
CGB063	5	37920.68194	4.578876139	naso	1	0	.	Prophylaxis	4	NA	0.084	0.1035	-7	THE2011
CGB063	7	8514	3.930133646	naso	1	1	2.257678575	Prophylaxis	4	NA	0.084	0.1035	-7	THE2011
CGB063	1	9999562.898	6.999981016	trachea	2	0	.	Prophylaxis	4	NA	0.084	0.1035	-7	THE2011
CGB063	2	70692634.08	7.849374164	trachea	2	0	.	Prophylaxis	4	NA	0.084	0.1035	-7	THE2011
CGB063	3	2481445.819	6.394704797	trachea	2	0	.	Prophylaxis	4	NA	0.084	0.1035	-7	THE2011
CGB063	4	250133.9716	5.398172679	trachea	2	0	.	Prophylaxis	4	NA	0.084	0.1035	-7	THE2011
CGB063	5	8514	3.930133646	trachea	2	1	2.257678575	Prophylaxis	4	NA	0.084	0.1035	-7	THE2011
CGB063	7	8514	3.930133646	trachea	2	1	2.257678575	Prophylaxis	4	NA	0.084	0.1035	-7	THE2011
CGB063	9	181	2.257678575	naso	1	1	.	Prophylaxis	4	NA	0.084	0.1035	-7	THE2011
CGB063	9	181	2.257678575	trachea	2	1	.	Prophylaxis	4	NA	0.084	0.1035	-7	THE2011
CGB065	1	8638607.336	6.936443734	naso	1	0	.	Prophylaxis	4	NA	0.232	0.2295	-7	THE2011
CGB065	2	1468712406	9.166936763	naso	1	0	.	Prophylaxis	4	NA	0.232	0.2295	-7	THE2011
CGB065	3	69612307.38	7.842686029	naso	1	0	.	Prophylaxis	4	NA	0.232	0.2295	-7	THE2011
CGB065	4	1080302.81	6.033545506	naso	1	0	.	Prophylaxis	4	NA	0.232	0.2295	-7	THE2011
CGB065	5	35080358.32	7.545064021	naso	1	0	.	Prophylaxis	4	NA	0.232	0.2295	-7	THE2011
CGB065	7	20480.98021	4.311350738	naso	1	0	.	Prophylaxis	4	NA	0.232	0.2295	-7	THE2011
CGB065	1	8376593.949	6.923067464	trachea	2	0	.	Prophylaxis	4	NA	0.232	0.2295	-7	THE2011
CGB065	2	4924099.335	6.692326805	trachea	2	0	.	Prophylaxis	4	NA	0.232	0.2295	-7	THE2011
CGB065	3	511883.2956	5.709170957	trachea	2	0	.	Prophylaxis	4	NA	0.232	0.2295	-7	THE2011
CGB065	4	119437.9107	5.077142198	trachea	2	0	.	Prophylaxis	4	NA	0.232	0.2295	-7	THE2011
CGB065	5	64013.67042	4.80627273	trachea	2	0	.	Prophylaxis	4	NA	0.232	0.2295	-7	THE2011
CGB065	7	181	2.257678575	trachea	2	1	.	Prophylaxis	4	NA	0.232	0.2295	-7	THE2011
CGB065	9	181	2.257678575	naso	1	1	.	Prophylaxis	4	NA	0.232	0.2295	-7	THE2011
CGB065	9	181	2.257678575	trachea	2	1	.	Prophylaxis	4	NA	0.232	0.2295	-7	THE2011
CGB067	1	706724829.7	8.84925035	naso	1	0	.	HCQ hi + AZTH	6	0.359	0.613	0.30675	1	THE2011
CGB067	2	2160287.645	6.334511582	naso	1	0	.	HCQ hi + AZTH	6	0.359	0.613	0.30675	1	THE2011
CGB067	3	89751198.57	7.953040257	naso	1	0	.	HCQ hi + AZTH	6	0.359	0.613	0.30675	1	THE2011
CGB067	4	79347852.41	7.899535177	naso	1	0	.	HCQ hi + AZTH	6	0.359	0.613	0.30675	1	THE2011
CGB067	5	127899062.9	8.106867362	naso	1	0	.	HCQ hi + AZTH	6	0.359	0.613	0.30675	1	THE2011
CGB067	7	800067.9494	5.903126873	naso	1	0	.	HCQ hi + AZTH	6	0.359	0.613	0.30675	1	THE2011
CGB067	9	270155.2141	5.431613354	naso	1	0	.	HCQ hi + AZTH	6	0.359	0.613	0.30675	1	THE2011
CGB067	1	18657372.6	7.270850485	trachea	2	0	.	HCQ hi + AZTH	6	0.359	0.613	0.30675	1	THE2011
CGB067	2	155049028.8	8.19046905	trachea	2	0	.	HCQ hi + AZTH	6	0.359	0.613	0.30675	1	THE2011
CGB067	3	49226957.09	7.692202991	trachea	2	0	.	HCQ hi + AZTH	6	0.359	0.613	0.30675	1	THE2011
CGB067	4	26383567.73	7.421333523	trachea	2	0	.	HCQ hi + AZTH	6	0.359	0.613	0.30675	1	THE2011
CGB067	5	884300.2558	5.946599751	trachea	2	0	.	HCQ hi + AZTH	6	0.359	0.613	0.30675	1	THE2011
CGB067	7	15168.13219	4.180932105	trachea	2	0	.	HCQ hi + AZTH	6	0.359	0.613	0.30675	1	THE2011
CGB067	9	181	2.257678575	trachea	2	1	.	HCQ hi + AZTH	6	0.359	0.613	0.30675	1	THE2011
CGB078	1	15871759.24	7.200625067	naso	1	0	.	HCQ hi + AZTH	6	0.048	0.204	0.14825	1	THE2011
CGB078	2	781798.2077	5.89309467	naso	1	0	.	HCQ hi + AZTH	6	0.048	0.204	0.14825	1	THE2011
CGB078	3	44537938.74	7.648730114	naso	1	0	.	HCQ hi + AZTH	6	0.048	0.204	0.14825	1	THE2011
CGB078	4	87028998.73	7.939663987	naso	1	0	.	HCQ hi + AZTH	6	0.048	0.204	0.14825	1	THE2011
CGB078	5	376190.875	5.575408257	naso	1	0	.	HCQ hi + AZTH	6	0.048	0.204	0.14825	1	THE2011
CGB078	7	1969621.479	6.294382772	naso	1	0	.	HCQ hi + AZTH	6	0.048	0.204	0.14825	1	THE2011
CGB078	9	57916.17235	4.762799852	naso	1	0	.	HCQ hi + AZTH	6	0.048	0.204	0.14825	1	THE2011
CGB078	1	561435.3676	5.749299768	trachea	2	0	.	HCQ hi + AZTH	6	0.048	0.204	0.14825	1	THE2011
CGB078	2	19690600.34	7.294258957	trachea	2	0	.	HCQ hi + AZTH	6	0.048	0.204	0.14825	1	THE2011
CGB078	3	1080302.81	6.033545506	trachea	2	0	.	HCQ hi + AZTH	6	0.048	0.204	0.14825	1	THE2011
CGB078	4	235190.6968	5.371420139	trachea	2	0	.	HCQ hi + AZTH	6	0.048	0.204	0.14825	1	THE2011
CGB078	5	8514	3.930133646	trachea	2	1	2.257678575	HCQ hi + AZTH	6	0.048	0.204	0.14825	1	THE2011
CGB078	7	181	2.257678575	trachea	2	1	.	HCQ hi + AZTH	6	0.048	0.204	0.14825	1	THE2011
CGB078	9	181	2.257678575	trachea	2	1	.	HCQ hi + AZTH	6	0.048	0.204	0.14825	1	THE2011
CGB080	1	8514	3.930133646	naso	1	1	2.257678575	HCQ hi	5	0.114	0.07	0.09775	1	THE2011
CGB080	2	102390.7791	5.010260848	naso	1	0	.	HCQ hi	5	0.114	0.07	0.09775	1	THE2011
CGB080	3	34045.45899	4.532059194	naso	1	0	.	HCQ hi	5	0.114	0.07	0.09775	1	THE2011
CGB080	4	181	2.257678575	naso	1	1	.	HCQ hi	5	0.114	0.07	0.09775	1	THE2011
CGB080	5	8514	3.930133646	naso	1	1	2.257678575	HCQ hi	5	0.114	0.07	0.09775	1	THE2011
CGB080	7	181	2.257678575	naso	1	1	.	HCQ hi	5	0.114	0.07	0.09775	1	THE2011
CGB080	9	181	2.257678575	naso	1	1	.	HCQ hi	5	0.114	0.07	0.09775	1	THE2011
CGB080	1	519827.3103	5.715859092	trachea	2	0	.	HCQ hi	5	0.114	0.07	0.09775	1	THE2011
CGB080	2	3591038.304	6.555220038	trachea	2	0	.	HCQ hi	5	0.114	0.07	0.09775	1	THE2011
CGB080	3	359206.223	5.555343852	trachea	2	0	.	HCQ hi	5	0.114	0.07	0.09775	1	THE2011
CGB080	4	102390.7791	5.010260848	trachea	2	0	.	HCQ hi	5	0.114	0.07	0.09775	1	THE2011
CGB080	5	168898.2835	5.227625236	trachea	2	0	.	HCQ hi	5	0.114	0.07	0.09775	1	THE2011
CGB080	7	181	2.257678575	trachea	2	1	.	HCQ hi	5	0.114	0.07	0.09775	1	THE2011
CGB080	9	8514	2.980411869	trachea	2	1	2.257678575	HCQ hi	5	0.114	0.07	0.09775	1	THE2011
CGB081	1	254015.8485	5.404860814	naso	1	0	.	Prophylaxis	4	NA	0.114	0.2526	-7	THE2011
CGB081	2	1527666.46	6.184028544	naso	1	0	.	Prophylaxis	4	NA	0.114	0.2526	-7	THE2011
CGB081	3	11664398.99	7.066862367	naso	1	0	.	Prophylaxis	4	NA	0.114	0.2526	-7	THE2011
CGB081	4	13003.21534	4.114050755	naso	1	0	.	Prophylaxis	4	NA	0.114	0.2526	-7	THE2011
CGB081	5	238840.6662	5.378108274	naso	1	0	.	Prophylaxis	4	NA	0.114	0.2526	-7	THE2011
CGB081	7	3008198.462	6.478306485	naso	1	0	.	Prophylaxis	4	NA	0.114	0.2526	-7	THE2011
CGB081	1	6397718.112	6.806025101	trachea	2	0	.	Prophylaxis	4	NA	0.114	0.2526	-7	THE2011
CGB081	2	6108867.364	6.785960696	trachea	2	0	.	Prophylaxis	4	NA	0.114	0.2526	-7	THE2011
CGB081	3	409442.5747	5.612193	trachea	2	0	.	Prophylaxis	4	NA	0.114	0.2526	-7	THE2011
CGB081	4	25020.52932	4.398296493	trachea	2	0	.	Prophylaxis	4	NA	0.114	0.2526	-7	THE2011
CGB081	5	8514	3.930133646	trachea	2	1	2.257678575	Prophylaxis	4	NA	0.114	0.2526	-7	THE2011
CGB081	7	445633.4089	5.648977742	trachea	2	0	.	Prophylaxis	4	NA	0.114	0.2526	-7	THE2011
CGB081	9	181	2.257678575	naso	1	1	.	Prophylaxis	4	NA	0.114	0.2526	-7	THE2011
CGB081	9	8514	3.930133646	trachea	2	1	2.257678575	Prophylaxis	4	NA	0.114	0.2526	-7	THE2011
CGB082	1	5699858.682	6.755864088	naso	1	0	.	HCQ hi	5	0.275	0.125	0.16375	1	THE2011
CGB082	2	2176986.066	6.337855649	naso	1	0	.	HCQ hi	5	0.275	0.125	0.16375	1	THE2011
CGB082	3	26793019.36	7.428021658	naso	1	0	.	HCQ hi	5	0.275	0.125	0.16375	1	THE2011
CGB082	4	1361029.477	6.133867531	naso	1	0	.	HCQ hi	5	0.275	0.125	0.16375	1	THE2011
CGB082	5	519827.3103	5.715859092	naso	1	0	.	HCQ hi	5	0.275	0.125	0.16375	1	THE2011
CGB082	7	95535.38103	4.98016424	naso	1	0	.	HCQ hi	5	0.275	0.125	0.16375	1	THE2011
CGB082	9	8514	3.930133646	naso	1	1	2.257678575	HCQ hi	5	0.275	0.125	0.16375	1	THE2011
CGB082	1	178251.7115	5.251033708	trachea	2	0	.	HCQ hi	5	0.275	0.125	0.16375	1	THE2011
CGB082	2	9621896.454	6.983260679	trachea	2	0	.	HCQ hi	5	0.275	0.125	0.16375	1	THE2011
CGB082	3	3199329.901	6.505059025	trachea	2	0	.	HCQ hi	5	0.275	0.125	0.16375	1	THE2011
CGB082	4	470312.1677	5.672386215	trachea	2	0	.	HCQ hi	5	0.275	0.125	0.16375	1	THE2011
CGB082	5	266026.695	5.424925219	trachea	2	0	.	HCQ hi	5	0.275	0.125	0.16375	1	THE2011
CGB082	7	181	2.257678575	trachea	2	1	.	HCQ hi	5	0.275	0.125	0.16375	1	THE2011
CGB082	9	181	2.257678575	trachea	2	1	.	HCQ hi	5	0.275	0.125	0.16375	1	THE2011
CGB088	1	3536159.962	6.548531903	naso	1	0	.	HCQ hi + AZTH	6	0.192	0.082	0.0995	1	THE2011
CGB088	2	50033.69412	4.699262569	naso	1	0	.	HCQ hi + AZTH	6	0.192	0.082	0.0995	1	THE2011
CGB088	3	131899646.8	8.120243633	naso	1	0	.	HCQ hi + AZTH	6	0.192	0.082	0.0995	1	THE2011
CGB088	4	211155.8868	5.324603194	naso	1	0	.	HCQ hi + AZTH	6	0.192	0.082	0.0995	1	THE2011
CGB088	5	18530.10415	4.26787786	naso	1	0	.	HCQ hi + AZTH	6	0.192	0.082	0.0995	1	THE2011
CGB088	7	181	2.257678575	naso	1	1	.	HCQ hi + AZTH	6	0.192	0.082	0.0995	1	THE2011
CGB088	9	181	2.257678575	naso	1	1	.	HCQ hi + AZTH	6	0.192	0.082	0.0995	1	THE2011
CGB088	1	376190.875	5.575408257	trachea	2	0	.	HCQ hi + AZTH	6	0.192	0.082	0.0995	1	THE2011
CGB088	2	18231327.07	7.260818282	trachea	2	0	.	HCQ hi + AZTH	6	0.192	0.082	0.0995	1	THE2011
CGB088	3	21596718.5	7.334387768	trachea	2	0	.	HCQ hi + AZTH	6	0.192	0.082	0.0995	1	THE2011
CGB088	4	162519.2832	5.210904898	trachea	2	0	.	HCQ hi + AZTH	6	0.192	0.082	0.0995	1	THE2011
CGB088	5	181	2.257678575	trachea	2	1	.	HCQ hi + AZTH	6	0.192	0.082	0.0995	1	THE2011
CGB088	7	181	2.257678575	trachea	2	1	.	HCQ hi + AZTH	6	0.192	0.082	0.0995	1	THE2011
CGB088	9	181	2.257678575	trachea	2	1	.	HCQ hi + AZTH	6	0.192	0.082	0.0995	1	THE2011
CGB090	1	192519.3486	5.284474384	naso	1	0	.	Prophylaxis	4	NA	0.115	0.1796	-7	THE2011
CGB090	2	1308506097	9.116775751	naso	1	0	.	Prophylaxis	4	NA	0.115	0.1796	-7	THE2011
CGB090	3	495933270.2	8.695423244	naso	1	0	.	Prophylaxis	4	NA	0.115	0.1796	-7	THE2011
CGB090	4	16622237.08	7.220689472	naso	1	0	.	Prophylaxis	4	NA	0.115	0.1796	-7	THE2011
CGB090	5	367600.467	5.565376054	naso	1	0	.	Prophylaxis	4	NA	0.115	0.1796	-7	THE2011
CGB090	7	51598.70941	4.712638839	naso	1	0	.	Prophylaxis	4	NA	0.115	0.1796	-7	THE2011
CGB090	1	19539564.95	7.29091489	trachea	2	0	.	Prophylaxis	4	NA	0.115	0.1796	-7	THE2011
CGB090	2	4188913.456	6.622101388	trachea	2	0	.	Prophylaxis	4	NA	0.115	0.1796	-7	THE2011
CGB090	3	224572.0657	5.351355734	trachea	2	0	.	Prophylaxis	4	NA	0.115	0.1796	-7	THE2011
CGB090	4	13936.29601	4.144147362	trachea	2	0	.	Prophylaxis	4	NA	0.115	0.1796	-7	THE2011
CGB090	5	20013.29216	4.301318535	trachea	2	0	.	Prophylaxis	4	NA	0.115	0.1796	-7	THE2011
CGB090	7	10726.27845	4.030449067	trachea	2	0	.	Prophylaxis	4	NA	0.115	0.1796	-7	THE2011
CGB090	9	181	2.257678575	naso	1	1	.	Prophylaxis	4	NA	0.115	0.1796	-7	THE2011
CGB090	9	8514	3.930133646	trachea	2	1	2.257678575	Prophylaxis	4	NA	0.115	0.1796	-7	THE2011
CGB091	1	15763.49243	4.197652443	naso	1	0	.	CTRL	1	0	0	0	0	THE2009
CGB091	2	8514	3.930133646	naso	1	1	2.257678575	CTRL	1	0	0	0	0	THE2009
CGB091	4	370441.9161	5.568720122	naso	1	0	.	CTRL	1	0	0	0	0	THE2009
CGB091	5	481302.8322	5.682418417	naso	1	0	.	CTRL	1	0	0	0	0	THE2009
CGB091	7	1047536.673	6.020169236	naso	1	0	.	CTRL	1	0	0	0	0	THE2009
CGB091	9	181	2.257678575	naso	1	1	.	CTRL	1	0	0	0	0	THE2009
CGB091	1	1392835.2	6.143899734	trachea	2	0	.	CTRL	1	0	0	0	0	THE2009
CGB091	2	8514	3.930133646	trachea	2	1	2.257678575	CTRL	1	0	0	0	0	THE2009
CGB091	3	8514	3.930133646	trachea	2	1	2.257678575	CTRL	1	0	0	0	0	THE2009
CGB091	5	181	2.257678575	trachea	2	1	.	CTRL	1	0	0	0	0	THE2009
CGB091	7	8514	3.930133646	trachea	2	1	2.257678575	CTRL	1	0	0	0	0	THE2009
CGB091	9	181	2.257678575	trachea	2	1	.	CTRL	1	0	0	0	0	THE2009
CGB093	1	32011.54634	4.505306654	naso	1	0	.	HCQ lo D5	3	0	0	0.00925	5	THE2009
CGB093	2	409442.5747	5.612193	naso	1	0	.	HCQ lo D5	3	0	0	0.00925	5	THE2009
CGB093	4	8514	3.930133646	naso	1	0	2.257678575	HCQ lo D5	3	0	0	0.00925	5	THE2009
CGB093	5	16894.64421	4.22774905	naso	1	0	.	HCQ lo D5	3	0	0	0.00925	5	THE2009
CGB093	7	8514	3.930133646	naso	1	1	2.257678575	HCQ lo D5	3	0	0	0.00925	5	THE2009
CGB093	9	181	2.257678575	naso	1	1	.	HCQ lo D5	3	0	0	0.00925	5	THE2009
CGB093	1	103979.8012	5.016948983	trachea	2	0	.	HCQ lo D5	3	0	0	0.00925	5	THE2009
CGB093	2	933271.9718	5.970008223	trachea	2	0	.	HCQ lo D5	3	0	0	0.00925	5	THE2009
CGB093	3	36770.52822	4.565499869	trachea	2	0	.	HCQ lo D5	3	0	0	0.00925	5	THE2009
CGB093	5	20167.98933	4.304662603	trachea	2	0	.	HCQ lo D5	3	0	0	0.00925	5	THE2009
CGB093	7	181	2.257678575	trachea	2	1	.	HCQ lo D5	3	0	0	0.00925	5	THE2009
CGB093	9	181	2.257678575	trachea	2	1	.	HCQ lo D5	3	0	0	0.00925	5	THE2009
CGB097	1	12122235.15	7.083582704	naso	1	0	.	HCQ lo D5	3	0	0.06	0.045	5	THE2009
CGB097	2	9922861.941	6.996636949	naso	1	0	.	HCQ lo D5	3	0	0.06	0.045	5	THE2009
CGB097	4	50033.69412	4.699262569	naso	1	0	.	HCQ lo D5	3	0	0.06	0.045	5	THE2009
CGB097	5	29639.16595	4.471865978	naso	1	0	.	HCQ lo D5	3	0	0.06	0.045	5	THE2009
CGB097	7	8514	3.930133646	naso	1	1	2.257678575	HCQ lo D5	3	0	0.06	0.045	5	THE2009
CGB097	9	181	2.257678575	naso	1	1	.	HCQ lo D5	3	0	0.06	0.045	5	THE2009
CGB097	1	108061.0841	5.03366932	trachea	2	0	.	HCQ lo D5	3	0	0.06	0.045	5	THE2009
CGB097	2	812484.3568	5.909815008	trachea	2	0	.	HCQ lo D5	3	0	0.06	0.045	5	THE2009
CGB097	3	171519.4482	5.234313371	trachea	2	0	.	HCQ lo D5	3	0	0.06	0.045	5	THE2009
CGB097	5	16256.5623	4.211028713	trachea	2	0	.	HCQ lo D5	3	0	0.06	0.045	5	THE2009
CGB097	7	8514	3.930133646	trachea	2	1	2.257678575	HCQ lo D5	3	0	0.06	0.045	5	THE2009
CGB097	9	181	2.257678575	trachea	2	1	.	HCQ lo D5	3	0	0.06	0.045	5	THE2009
CGB103	1	348013538.2	8.541596139	naso	1	0	.	HCQ hi	5	0.133	0.232	0.1635	1	THE2011
CGB103	2	16368215.61	7.214001337	naso	1	0	.	HCQ hi	5	0.133	0.232	0.1635	1	THE2011
CGB103	3	30305868.75	7.481526738	naso	1	0	.	HCQ hi	5	0.133	0.232	0.1635	1	THE2011
CGB103	4	26383567.73	7.421333523	naso	1	0	.	HCQ hi	5	0.133	0.232	0.1635	1	THE2011
CGB103	5	22272247.17	7.347764038	naso	1	0	.	HCQ hi	5	0.133	0.232	0.1635	1	THE2011
CGB103	7	181	2.257678575	naso	1	1	.	HCQ hi	5	0.133	0.232	0.1635	1	THE2011
CGB103	9	27023.22444	4.431737168	naso	1	0	.	HCQ hi	5	0.133	0.232	0.1635	1	THE2011
CGB103	1	601722.6716	5.779396375	trachea	2	0	.	HCQ hi	5	0.133	0.232	0.1635	1	THE2011
CGB103	2	19539564.95	7.29091489	trachea	2	0	.	HCQ hi	5	0.133	0.232	0.1635	1	THE2011
CGB103	3	11664398.99	7.066862367	trachea	2	0	.	HCQ hi	5	0.133	0.232	0.1635	1	THE2011
CGB103	4	6062009.719	6.782616628	trachea	2	0	.	HCQ hi	5	0.133	0.232	0.1635	1	THE2011
CGB103	5	12416.13282	4.09398635	trachea	2	0	.	HCQ hi	5	0.133	0.232	0.1635	1	THE2011
CGB103	7	181	2.257678575	trachea	2	1	.	HCQ hi	5	0.133	0.232	0.1635	1	THE2011
CGB103	9	181	2.257678575	trachea	2	1	.	HCQ hi	5	0.133	0.232	0.1635	1	THE2011
CGB104	1	21931882.1	7.341075903	naso	1	0	.	HCQ lo D1	2	0.021	0.013	0.026	1	THE2009
CGB104	2	4253922.004	6.628789523	naso	1	0	.	HCQ lo D1	2	0.021	0.013	0.026	1	THE2009
CGB104	4	775801.4785	5.889750603	naso	1	0	.	HCQ lo D1	2	0.021	0.013	0.026	1	THE2009
CGB104	5	7876167.139	6.896314924	naso	1	0	.	HCQ lo D1	2	0.021	0.013	0.026	1	THE2009
CGB104	7	34811276.85	7.541719953	naso	1	0	.	HCQ lo D1	2	0.021	0.013	0.026	1	THE2009
CGB104	9	188123.1235	5.274442181	naso	1	0	.	HCQ lo D1	2	0.021	0.013	0.026	1	THE2009
CGB104	1	23325364.69	7.367828443	trachea	2	0	.	HCQ lo D1	2	0.021	0.013	0.026	1	THE2009
CGB104	2	5923582.286	6.772584426	trachea	2	0	.	HCQ lo D1	2	0.021	0.013	0.026	1	THE2009
CGB104	3	26815.94467	4.428393101	trachea	2	0	.	HCQ lo D1	2	0.021	0.013	0.026	1	THE2009
CGB104	5	81899.80917	4.91328289	trachea	2	0	.	HCQ lo D1	2	0.021	0.013	0.026	1	THE2009
CGB104	7	50033.69412	4.699262569	trachea	2	0	.	HCQ lo D1	2	0.021	0.013	0.026	1	THE2009
CGB104	9	8514	3.930133646	trachea	2	1	2.257678575	HCQ lo D1	2	0.021	0.013	0.026	1	THE2009
CGB105	1	3731989.173	6.571940375	naso	1	0	.	Prophylaxis	4	NA	0.172	0.2258	-7	THE2011
CGB105	2	481302.8322	5.682418417	naso	1	0	.	Prophylaxis	4	NA	0.172	0.2258	-7	THE2011
CGB105	3	127899062.9	8.106867362	naso	1	0	.	Prophylaxis	4	NA	0.172	0.2258	-7	THE2011
CGB105	4	992569.1283	5.996760763	naso	1	0	.	Prophylaxis	4	NA	0.172	0.2258	-7	THE2011
CGB105	5	557128.9164	5.7459557	naso	1	0	.	Prophylaxis	4	NA	0.172	0.2258	-7	THE2011
CGB105	7	587982.1915	5.769364173	naso	1	0	.	Prophylaxis	4	NA	0.172	0.2258	-7	THE2011
CGB105	1	2279922.342	6.357920054	trachea	2	0	.	Prophylaxis	4	NA	0.172	0.2258	-7	THE2011
CGB105	2	44196313.55	7.645386046	trachea	2	0	.	Prophylaxis	4	NA	0.172	0.2258	-7	THE2011
CGB105	3	769850.7469	5.886406535	trachea	2	0	.	Prophylaxis	4	NA	0.172	0.2258	-7	THE2011
CGB105	4	55301.31352	4.742735447	trachea	2	0	.	Prophylaxis	4	NA	0.172	0.2258	-7	THE2011
CGB105	5	39713.71765	4.598940544	trachea	2	0	.	Prophylaxis	4	NA	0.172	0.2258	-7	THE2011
CGB105	7	181	2.257678575	trachea	2	1	.	Prophylaxis	4	NA	0.172	0.2258	-7	THE2011
CGB105	9	181	2.257678575	naso	1	1	.	Prophylaxis	4	NA	0.172	0.2258	-7	THE2011
CGB105	9	181	2.257678575	trachea	2	1	.	Prophylaxis	4	NA	0.172	0.2258	-7	THE2011
CGB107	1	39409.09632	4.595596476	naso	1	0	.	HCQ lo D5	3	0	0.042	0.02575	5	THE2009
CGB107	2	1260163.383	6.100426856	naso	1	0	.	HCQ lo D5	3	0	0.042	0.02575	5	THE2009
CGB107	4	12512.10606	4.097330417	naso	1	0	.	HCQ lo D5	3	0	0.042	0.02575	5	THE2009
CGB107	5	181	2.257678575	naso	1	1	.	HCQ lo D5	3	0	0.042	0.02575	5	THE2009
CGB107	7	8514	3.930133646	naso	1	1	2.257678575	HCQ lo D5	3	0	0.042	0.02575	5	THE2009
CGB107	9	181	2.257678575	naso	1	1	.	HCQ lo D5	3	0	0.042	0.02575	5	THE2009
CGB107	1	12501409.3	7.096958974	trachea	2	0	.	HCQ lo D5	3	0	0.042	0.02575	5	THE2009
CGB107	2	557128.9164	5.7459557	trachea	2	0	.	HCQ lo D5	3	0	0.042	0.02575	5	THE2009
CGB107	3	39713.71765	4.598940544	trachea	2	0	.	HCQ lo D5	3	0	0.042	0.02575	5	THE2009
CGB107	5	8514	3.930133646	trachea	2	1	2.257678575	HCQ lo D5	3	0	0.042	0.02575	5	THE2009
CGB107	7	181	2.257678575	trachea	2	1	.	HCQ lo D5	3	0	0.042	0.02575	5	THE2009
CGB107	9	181	2.257678575	trachea	2	1	.	HCQ lo D5	3	0	0.042	0.02575	5	THE2009
CGC006	1	25980373.35	7.414645388	naso	1	0	.	HCQ hi + AZTH	6	0.168	0.249	0.2365	1	THE2011
CGC006	2	58814.9845	4.769487987	naso	1	0	.	HCQ hi + AZTH	6	0.168	0.249	0.2365	1	THE2011
CGC006	3	23325364.69	7.367828443	naso	1	0	.	HCQ hi + AZTH	6	0.168	0.249	0.2365	1	THE2011
CGC006	4	701904.0128	5.846277725	naso	1	0	.	HCQ hi + AZTH	6	0.168	0.249	0.2365	1	THE2011
CGC006	5	78135256.44	7.892847042	naso	1	0	.	HCQ hi + AZTH	6	0.168	0.249	0.2365	1	THE2011
CGC006	7	587982.1915	5.769364173	naso	1	0	.	HCQ hi + AZTH	6	0.168	0.249	0.2365	1	THE2011
CGC006	9	186680.1381	5.271098113	naso	1	0	.	HCQ hi + AZTH	6	0.168	0.249	0.2365	1	THE2011
CGC006	1	2618865.953	6.41811327	trachea	2	0	.	HCQ hi + AZTH	6	0.168	0.249	0.2365	1	THE2011
CGC006	2	1140128.963	6.056953978	trachea	2	0	.	HCQ hi + AZTH	6	0.168	0.249	0.2365	1	THE2011
CGC006	3	30305868.75	7.481526738	trachea	2	0	.	HCQ hi + AZTH	6	0.168	0.249	0.2365	1	THE2011
CGC006	4	250133.9716	5.398172679	trachea	2	0	.	HCQ hi + AZTH	6	0.168	0.249	0.2365	1	THE2011
CGC006	5	8514	3.930133646	trachea	2	1	2.257678575	HCQ hi + AZTH	6	0.168	0.249	0.2365	1	THE2011
CGC006	7	181	2.257678575	trachea	2	1	.	HCQ hi + AZTH	6	0.168	0.249	0.2365	1	THE2011
CGC006	9	10321.1652	4.013728729	trachea	2	0	.	HCQ hi + AZTH	6	0.168	0.249	0.2365	1	THE2011
CGC010	1	19093374.34	7.280882687	naso	1	0	.	HCQ hi	5	0.169	0.146	0.13825	1	THE2011
CGC010	2	7998398.882	6.903003059	naso	1	0	.	HCQ hi	5	0.169	0.146	0.13825	1	THE2011
CGC010	3	39679765.87	7.598569101	naso	1	0	.	HCQ hi	5	0.169	0.146	0.13825	1	THE2011
CGC010	4	6804208.936	6.832777641	naso	1	0	.	HCQ hi	5	0.169	0.146	0.13825	1	THE2011
CGC010	5	592527.1299	5.77270824	naso	1	0	.	HCQ hi	5	0.169	0.146	0.13825	1	THE2011
CGC010	7	42200893	7.625321641	naso	1	0	.	HCQ hi	5	0.169	0.146	0.13825	1	THE2011
CGC010	9	8514	3.930133646	naso	1	1	2.257678575	HCQ hi	5	0.169	0.146	0.13825	1	THE2011
CGC010	1	4594414.754	6.662230198	trachea	2	0	.	HCQ hi	5	0.169	0.146	0.13825	1	THE2011
CGC010	2	12215936.65	7.086926772	trachea	2	0	.	HCQ hi	5	0.169	0.146	0.13825	1	THE2011
CGC010	3	891135.6502	5.949943818	trachea	2	0	.	HCQ hi	5	0.169	0.146	0.13825	1	THE2011
CGC010	4	511883.2956	5.709170957	trachea	2	0	.	HCQ hi	5	0.169	0.146	0.13825	1	THE2011
CGC010	5	96273.84289	4.983508308	trachea	2	0	.	HCQ hi	5	0.169	0.146	0.13825	1	THE2011
CGC010	7	71300.02377	4.853089675	trachea	2	0	.	HCQ hi	5	0.169	0.146	0.13825	1	THE2011
CGC010	9	181	2.257678575	trachea	2	1	.	HCQ hi	5	0.169	0.146	0.13825	1	THE2011
CGC021	1	12598041.71	7.100303042	naso	1	0	.	HCQ hi + AZTH	6	0.132	0.178	0.14025	1	THE2011
CGC021	2	601722.6716	5.779396375	naso	1	0	.	HCQ hi + AZTH	6	0.132	0.178	0.14025	1	THE2011
CGC021	3	140280134.2	8.146996173	naso	1	0	.	HCQ hi + AZTH	6	0.132	0.178	0.14025	1	THE2011
CGC021	4	5833057.946	6.765896291	naso	1	0	.	HCQ hi + AZTH	6	0.132	0.178	0.14025	1	THE2011
CGC021	5	6597833.792	6.819401371	naso	1	0	.	HCQ hi + AZTH	6	0.132	0.178	0.14025	1	THE2011
CGC021	7	1675549.853	6.224157354	naso	1	0	.	HCQ hi + AZTH	6	0.132	0.178	0.14025	1	THE2011
CGC021	9	32011.54634	4.505306654	naso	1	0	.	HCQ hi + AZTH	6	0.132	0.178	0.14025	1	THE2011
CGC021	1	1382151.554	6.140555666	trachea	2	0	.	HCQ hi + AZTH	6	0.132	0.178	0.14025	1	THE2011
CGC021	2	11845421.03	7.073550502	trachea	2	0	.	HCQ hi + AZTH	6	0.132	0.178	0.14025	1	THE2011
CGC021	3	15509323.85	7.190592865	trachea	2	0	.	HCQ hi + AZTH	6	0.132	0.178	0.14025	1	THE2011
CGC021	4	507956.9302	5.70582689	trachea	2	0	.	HCQ hi + AZTH	6	0.132	0.178	0.14025	1	THE2011
CGC021	5	37054.75416	4.568843936	trachea	2	0	.	HCQ hi + AZTH	6	0.132	0.178	0.14025	1	THE2011
CGC021	7	30802.52481	4.488586316	trachea	2	0	.	HCQ hi + AZTH	6	0.132	0.178	0.14025	1	THE2011
CGC021	9	8514	3.930133646	trachea	2	1	2.257678575	HCQ hi + AZTH	6	0.132	0.178	0.14025	1	THE2011
CGC022	1	14695500.84	7.167184392	naso	1	0	.	CTRL	1	0	0	0	0	THE2011
CGC022	2	527443305.5	8.722175784	naso	1	0	.	CTRL	1	0	0	0	0	THE2011
CGC022	3	43187080.23	7.635353843	naso	1	0	.	CTRL	1	0	0	0	0	THE2011
CGC022	4	2785260.433	6.44486581	naso	1	0	.	CTRL	1	0	0	0	0	THE2011
CGC022	5	2110956.963	6.324479379	naso	1	0	.	CTRL	1	0	0	0	0	THE2011
CGC022	7	387957.8349	5.588784527	naso	1	0	.	CTRL	1	0	0	0	0	THE2011
CGC022	1	55681133.98	7.745708071	trachea	2	0	.	CTRL	1	0	0	0	0	THE2011
CGC022	2	68548490.26	7.835997894	trachea	2	0	.	CTRL	1	0	0	0	0	THE2011
CGC022	3	91144064.57	7.959728392	trachea	2	0	.	CTRL	1	0	0	0	0	THE2011
CGC022	4	37920.68194	4.578876139	trachea	2	0	.	CTRL	1	0	0	0	0	THE2011
CGC022	5	8514	3.930133646	trachea	2	1	2.257678575	CTRL	1	0	0	0	0	THE2011
CGC022	7	8514	3.930133646	trachea	2	1	2.257678575	CTRL	1	0	0	0	0	THE2011
CGC022	9	181	2.257678575	naso	1	1	.	CTRL	1	0	0	0	0	THE2011
CGC022	9	181	2.257678575	trachea	2	1	.	CTRL	1	0	0	0	0	THE2011
CGC026	1	1563366.301	6.194060746	naso	1	0	.	CTRL	1	0	0	0	0	THE2011
CGC026	2	740774.7966	5.869686198	naso	1	0	.	CTRL	1	0	0	0	0	THE2011
CGC026	3	143558322.6	8.157028375	naso	1	0	.	CTRL	1	0	0	0	0	THE2011
CGC026	4	31522.34504	4.498618518	naso	1	0	.	CTRL	1	0	0	0	0	THE2011
CGC026	5	8514	3.930133646	naso	1	1	2.257678575	CTRL	1	0	0	0	0	THE2011
CGC026	7	8514	3.930133646	naso	1	1	2.257678575	CTRL	1	0	0	0	0	THE2011
CGC026	1	1425384.186	6.153931936	trachea	2	0	.	CTRL	1	0	0	0	0	THE2011
CGC026	2	2127274.072	6.327823447	trachea	2	0	.	CTRL	1	0	0	0	0	THE2011
CGC026	3	108061.0841	5.03366932	trachea	2	0	.	CTRL	1	0	0	0	0	THE2011
CGC026	4	181	2.257678575	trachea	2	1	.	CTRL	1	0	0	0	0	THE2011
CGC026	5	181	2.257678575	trachea	2	1	.	CTRL	1	0	0	0	0	THE2011
CGC026	7	181	2.257678575	trachea	2	1	.	CTRL	1	0	0	0	0	THE2011
CGC026	9	181	2.257678575	naso	1	1	.	CTRL	1	0	0	0	0	THE2011
CGC026	9	181	2.257678575	trachea	2	1	.	CTRL	1	0	0	0	0	THE2011
